# Supplementary material for: Genome-Wide Analysis of BBX Gene Family in Three Medicago Species Provides Insights into Expression Patterns under Hormonal and Salt Stresses
Source: Int J Mol Sci. 2024 May 26;25(11):5778. doi: 10.3390/ijms25115778 (PMC11171683; doi:10.3390/ijms25115778)
Supplement: Supplementary file 1 [file ijms-25-05778-s001.zip]

Archive with 6 entries (5 files):
- Supplementary Materials/
- Supplementary Materials/Figure S1 Gene Structure, Conserved Domains and Motif Composition of BBXs Genes.pdf
- Supplementary Materials/Table S1 The detail information of BBXs protein in M. sativa spp. Caerulea, M. truncatula and M. sativa.xlsx
- Supplementary Materials/Table S2 Analysis of BBX gene pairs for KaKs in M. sativa spp. Caerulea, M. truncatula, M. sativa.xlsx
- Supplementary Materials/Table S3 Duplication event of BBXs genes in M. sativa spp. Caerulea, M. truncatula and M. sativa.xlsx
- Supplementary Materials/Table S4 Primer list.xlsx
