# Supplementary material for: Genome-Wide Analysis of BBX Gene Family in Three Medicago Species Provides Insights into Expression Patterns under Hormonal and Salt Stresses
Source: Int J Mol Sci. 2024 May 26;25(11):5778. doi: 10.3390/ijms25115778 (PMC11171683; doi:10.3390/ijms25115778)
Supplement: Supplementary file 1 [file ijms-25-05778-s001.zip › Supplementary Materials/Table S1 The detail information of BBXs protein in M. sativa spp. Caerulea, M. truncatula and M. sativa.xlsx]

## Sheet: Sheet1
Gene Name	Gene ID	Amino acids	Chromosome	MW（kDa）	pI	Instability index	Aliphatic index	GRAVY	Subcellular
MsBBX1	MS.gene33091.t1	319	chr1.1	35.784	6.27	55.4	56.93	-0.691	Nuclear
MsBBX2	MS.gene71763.t1	344	chr1.1	38.783	4.78	43.71	79.04	-0.427	Nuclear
MsBBX3	MS.gene76302.t1	436	chr1.1	48.734	5.44	47.05	61.08	-0.748	Nuclear
MsBBX4	MS.gene24218.t1	275	chr1.2	30.339	6.78	61.94	68.44	-0.549	Nuclear
MsBBX5	MS.gene016116.t1	316	chr1.2	35.457	6.34	57.88	58.7	-0.653	Nuclear
MsBBX6	MS.gene029484.t1	344	chr1.2	38.811	4.78	43.59	79.04	-0.428	Nuclear
MsBBX7	MS.gene065133.t1	250	chr1.2	27.684	9.74	52.11	55.44	-0.662	Nuclear
MsBBX8	MS.gene051509.t1	317	chr1.3	35.504	6.34	57.01	57.29	-0.665	Nuclear
MsBBX9	MS.gene75193.t1	344	chr1.3	38.751	4.74	43.33	80.17	-0.418	Nuclear
MsBBX10	MS.gene71833.t1	436	chr1.3	48.859	5.44	47.69	60.41	-0.742	Nuclear
MsBBX11	MS.gene058459.t1	317	chr1.4	35.557	6.34	56.99	58.2	-0.668	Nuclear
MsBBX12	MS.gene73435.t1	344	chr1.4	38.811	4.74	42.77	80.17	-0.408	Nuclear
MsBBX13	MS.gene029402.t1	353	chr1.4	40.108	6.77	46.74	52.52	-0.926	Nuclear
MsBBX14	MS.gene98727.t1	243	chr2.1	27.451	4.84	42.57	65.51	-0.597	Nuclear
MsBBX15	MS.gene35760.t1	228	chr2.1	25.304	4.59	59.4	52.68	-1.029	Nuclear
MsBBX16	MS.gene94484.t1	294	chr2.1	32.417	5.03	49.3	53.44	-0.618	Nuclear
MsBBX17	MS.gene052010.t1	243	chr2.2	27.451	4.84	42.57	65.51	-0.597	Nuclear
MsBBX18	MS.gene043331.t1	230	chr2.2	25.433	4.62	57	52.22	-1.025	Nuclear
MsBBX19	MS.gene039332.t1	294	chr2.2	32.39	5.03	49.65	53.44	-0.609	Nuclear
MsBBX20	MS.gene032179.t1	243	chr2.3	27.423	4.84	42.88	65.51	-0.594	Nuclear
MsBBX21	MS.gene029018.t1	160	chr2.3	17.954	6.37	57.74	62.19	-0.784	Nuclear
MsBBX22	MS.gene72452.t1	294	chr2.3	32.363	5.18	49.3	53.44	-0.615	Nuclear
MsBBX23	MS.gene85274.t1	243	chr2.4	27.423	4.84	42.88	65.51	-0.594	Nuclear
MsBBX24	MS.gene31566.t1	228	chr2.4	25.213	4.62	56.09	52.68	-1.027	Nuclear
MsBBX25	MS.gene029041.t1	433	chr2.4	47.74	6.15	44.7	70.97	-0.446	Nuclear
MsBBX26	MS.gene054008.t1	388	chr2.4	42.71	5.41	53.98	74.15	-0.381	Nuclear
MsBBX27	MS.gene97830.t1	264	chr2.4	29.19	4.64	48.48	51.36	-0.641	Nuclear
MsBBX28	MS.gene70471.t1	411	chr3.1	45.201	4.89	54.82	55.62	-0.66	Nuclear
MsBBX29	MS.gene32719.t1	290	chr3.1	31.888	7.11	42.39	67.97	-0.474	Nuclear
MsBBX30	MS.gene014928.t1	290	chr3.1	31.86	7.11	42.39	67.31	-0.482	Nuclear
MsBBX31	MS.gene68784.t1	276	chr3.2	30.615	6.62	47.97	67.17	-0.441	Nuclear
MsBBX32	MS.gene25698.t1	411	chr3.3	45.25	4.84	55.29	55.62	-0.637	Nuclear
MsBBX33	MS.gene69436.t1	237	chr3.3	26.682	6.22	61.32	71.98	-0.494	Nuclear
MsBBX34	MS.gene014247.t1	247	chr3.3	27.024	6.36	50.09	71.13	-0.406	Nuclear
MsBBX35	MS.gene044331.t1	411	chr3.4	45.201	4.89	54.82	55.62	-0.66	Nuclear
MsBBX36	MS.gene80166.t1	290	chr3.4	31.86	7.11	42.39	67.31	-0.482	Nuclear
MsBBX37	MS.gene064725.t1	236	chr3.4	26.697	5.98	59.66	72.71	-0.492	Nuclear
MsBBX38	MS.gene063133.t1	277	chr3.4	30.743	6.58	48.53	67.29	-0.434	Nuclear
MsBBX39	MS.gene06142.t1	416	chr4.1	47.051	5.09	55.32	65.65	-0.667	Nuclear
MsBBX40	MS.gene003668.t1	259	chr4.1	29.205	7.09	68.96	59.5	-0.612	Nuclear
MsBBX41	MS.gene056387.t1	240	chr4.1	26.51	4.92	47.96	73.58	-0.342	Nuclear
MsBBX42	MS.gene054564.t1	248	chr4.1	27.451	8.57	59.56	70.4	-0.277	Nuclear
MsBBX43	MS.gene062898.t1	259	chr4.2	29.062	7.87	64.57	61	-0.564	Nuclear
MsBBX44	MS.gene003876.t1	240	chr4.2	26.51	4.92	47.96	73.58	-0.342	Nuclear
MsBBX45	MS.gene053162.t1	250	chr4.2	27.742	8.67	64.9	70.24	-0.31	Nuclear
MsBBX46	MS.gene015721.t1	416	chr4.3	47.084	5.14	54.93	64.71	-0.685	Nuclear
MsBBX47	MS.gene50730.t1	259	chr4.3	29.062	7.87	64.57	61	-0.564	Nuclear
MsBBX48	MS.gene46880.t1	240	chr4.3	26.51	4.92	47.96	73.58	-0.342	Nuclear
MsBBX49	MS.gene034171.t1	249	chr4.3	27.664	8.67	63.03	70.52	-0.307	Nuclear
MsBBX50	MS.gene38308.t1	249	chr4.3	27.664	8.67	63.03	70.52	-0.307	Nuclear
MsBBX51	MS.gene034172.t1	249	chr4.3	27.664	8.67	63.03	70.52	-0.307	Nuclear
MsBBX52	MS.gene04795.t1	402	chr4.4	45.57	5.47	54.24	64.3	-0.694	Nuclear
MsBBX53	MS.gene23329.t1	259	chr4.4	29.249	7.09	67.89	61.74	-0.582	Nuclear
MsBBX54	MS.gene28334.t1	240	chr4.4	26.51	4.92	47.96	73.58	-0.342	Nuclear
MsBBX55	MS.gene010593.t1	190	chr5.1	20.946	8.01	57.41	64.21	-0.632	Nuclear
MsBBX56	MS.gene43742.t1	410	chr5.1	44.943	5.98	52.44	61.2	-0.594	Nuclear
MsBBX57	MS.gene64738.t1	190	chr5.2	20.964	8.01	54.4	62.68	-0.653	Nuclear
MsBBX58	MS.gene44846.t1	410	chr5.2	44.872	5.98	53.75	59.29	-0.613	Nuclear
MsBBX59	MS.gene68034.t1	205	chr5.3	22.556	8.01	57.61	73.8	-0.485	Nuclear
MsBBX60	MS.gene009935.t1	410	chr5.3	44.934	5.83	55.48	59.29	-0.606	Nuclear
MsBBX61	MS.gene59440.t1	190	chr5.4	20.964	8.01	54.4	62.68	-0.653	Nuclear
MsBBX62	MS.gene88720.t1	409	chr5.4	44.807	5.83	54.18	59.44	-0.602	Nuclear
MsBBX63	MS.gene20568.t1	79	chr6.3	9.04	7.02	30.15	87.72	-0.195	Nuclear
MsBBX64	MS.gene033677.t1	402	chr7.1	45.706	6.29	48.8	73.41	-0.685	Nuclear
MsBBX65	MS.gene022048.t1	401	chr7.1	44.022	5.05	44.12	63.07	-0.543	Nuclear
MsBBX66	MS.gene23011.t1	372	chr7.2	41.62	6.13	62.79	63.68	-0.705	Nuclear
MsBBX67	MS.gene54974.t1	402	chr7.2	45.646	6.29	49.28	73.41	-0.694	Nuclear
MsBBX68	MS.gene62915.t1	400	chr7.2	43.893	5.05	43.73	63.22	-0.536	Nuclear
MsBBX69	MS.gene75965.t1	399	chr7.3	43.737	5.05	43.12	63.38	-0.527	Nuclear
MsBBX70	MS.gene024245.t1	402	chr7.4	45.649	6.29	49.18	73.66	-0.672	Nuclear
MsBBX71	MS.gene72598.t1	402	chr7.4	45.649	6.29	49.18	73.66	-0.672	Nuclear
MsBBX72	MS.gene44781.t1	398	chr7.4	43.637	5.05	42.93	63.54	-0.521	Nuclear
MsBBX73	MS.gene035678.t1	320	chr8.1	35.416	6.93	43.23	61.03	-0.455	Nuclear
MsBBX74	MS.gene57909.t1	343	chr8.1	37.82	6.02	44.19	60.9	-0.426	Nuclear
MsBBX75	MS.gene018362.t1	343	chr8.2	37.787	6.02	42.9	61.75	-0.419	Nuclear
MsBBX76	MS.gene012430.t1	376	chr8.3	41.38	6.02	42.58	60.98	-0.41	Nuclear
MsBBX77	MS.gene006986.t1	372	contig1	41.555	6.18	63.07	63.68	-0.718	Nuclear
MsBBX78	MS.gene35787.t1	389	contig2	42.811	5.41	53.87	73.96	-0.381	Nuclear
MsBBX79	MS.gene68190.t1	148	contig3	16.058	5.82	48.78	62.03	-0.399	Nuclear
MaBBX1	MsaG000130	274	chr1	30.218	6.59	64.44	67.99	-0.558	Nuclear
MaBBX2	MsaG000570	317	chr1	35.557	6.34	56.99	58.2	-0.668	Nuclear
MaBBX3	MsaG005499	344	chr1	38.783	4.78	43.71	79.04	-0.427	Nuclear
MaBBX4	MsaG005566	414	chr1	46.427	5.37	49.11	62.66	-0.745	Nuclear
MaBBX5	MsaG009552	294	chr2	32.417	5.1	47.84	52.11	-0.645	Nuclear
MaBBX6	MsaG010308	433	chr2	47.771	6.06	46.92	70.3	-0.459	Nuclear
MaBBX7	MsaG010331	230	chr2	25.505	4.59	58.97	52.22	-1.039	Nuclear
MaBBX8	MsaG010820	243	chr2	27.422	4.9	42.88	65.51	-0.594	Nuclear
MaBBX9	MsaG015619	411	chr3	45.201	4.89	54.82	55.62	-0.66	Nuclear
MaBBX10	MsaG017134	290	chr3	31.888	7.11	42.39	67.97	-0.474	Nuclear
MaBBX11	MsaG017601	236	chr3	26.725	5.98	59.66	73.52	-0.482	Nuclear
MaBBX12	MsaG017804	277	chr3	30.743	6.58	48.53	67.29	-0.434	Nuclear
MaBBX13	MsaG020971	240	chr4	26.51	4.92	47.96	73.58	-0.342	Nuclear
MaBBX14	MsaG021167	259	chr4	29.076	7.87	65.83	61.39	-0.566	Nuclear
MaBBX15	MsaG024532	416	chr4	47.112	5.19	54.46	64.71	-0.687	Nuclear
MaBBX16	MsaG025726	250	chr5	27.765	8.7	50.4	72.6	-0.493	Nuclear
MaBBX17	MsaG028045	410	chr5	44.943	5.83	52.26	61.66	-0.586	Nuclear
MaBBX18	MsaG035799	255	chr7	27.604	4.28	46.68	62.39	-0.64	Nuclear
MaBBX19	MsaG038890	390	chr7	44.44	6.51	49.38	68.67	-0.779	Nuclear
MaBBX20	MsaG040302	372	chr7	41.531	6.17	62.24	63.68	-0.716	Nuclear
MaBBX21	MsaG046220	343	chr8	37.787	6.02	42.9	61.75	-0.419	Nuclear
MtBBX1	MTR_1g013450	316	chr1	35.497	6.31	55.85	59.3	-0.621	Nuclear
MtBBX2	MTR_1g023260	273	chr1	30.107	6.59	63.43	67.55	-0.553	Nuclear
MtBBX3	MTR_1g109350	344	chr1	38.858	4.93	45.52	79.04	-0.439	Nuclear
MtBBX4	MTR_1g110870	436	chr1	48.793	5.45	51.21	61.51	-0.685	Nuclear
MtBBX5	MTR_2g011450	122	chr2	13.625	4.68	45.35	55.9	-0.71	Nuclear
MtBBX6	MTR_2g073370	294	chr2	32.349	5.18	47.73	53.44	-0.628	Nuclear
MtBBX7	MTR_2g088900	521	chr2	57.572	5.85	50.62	69.85	-0.477	Nuclear
MtBBX8	MTR_2g089310	233	chr2	25.563	4.54	48.95	53.65	-0.991	Nuclear
MtBBX9	MTR_2g099010	243	chr2	27.431	4.8	40.13	65.51	-0.577	Nuclear
MtBBX10	MTR_3g034680	96	chr3	10.656	5.3	31.67	72.08	-0.334	Nuclear
MtBBX11	MTR_3g082630	411	chr3	45.277	4.89	55.36	55.86	-0.654	Nuclear
MtBBX12	MTR_3g105710	290	chr3	31.87	7.11	42.52	67.97	-0.47	Nuclear
MtBBX13	MTR_3g113070	224	chr3	25.544	6.36	65.29	72.23	-0.523	Nuclear
MtBBX14	MTR_3g117320	227	chr3	25.223	6.04	53.04	64.05	-0.456	Nuclear
MtBBX15	MTR_4g008050	250	chr4	27.618	8.67	65.64	72.96	-0.227	Nuclear
MtBBX16	MTR_4g046640	130	chr4	14.607	9.1	56.44	78.85	-0.182	Nuclear
MtBBX17	MTR_4g067320	240	chr4	26.55	4.92	49.67	73.58	-0.347	Nuclear
MtBBX18	MTR_4g071200	224	chr4	25.267	6.16	71.16	64.46	-0.551	Nuclear
MtBBX19	MTR_4g128930	375	chr4	41.119	5.86	43.23	60.88	-0.417	Nuclear
MtBBX20	MTR_5g021580	190	chr5	20.964	8.01	54.4	62.68	-0.653	Nuclear
MtBBX21	MTR_5g069480	410	chr5	45.027	5.7	54.83	57.88	-0.619	Nuclear
MtBBX22	MTR_7g018170	396	chr7	43.757	5.1	41.73	63.08	-0.556	Nuclear
MtBBX23	MTR_7g083540	390	chr7	44.311	6.28	51.99	70.41	-0.769	Nuclear
MtBBX24	MTR_7g108150	372	chr7	41.581	6.21	62.13	64.44	-0.7	Nuclear
MtBBX25	MTR_8g104190	416	chr8	47.041	5.1	55.25	66.13	-0.686	Nuclear
