# Supplementary material for: Genome-Wide Analysis of BBX Gene Family in Three Medicago Species Provides Insights into Expression Patterns under Hormonal and Salt Stresses
Source: Int J Mol Sci. 2024 May 26;25(11):5778. doi: 10.3390/ijms25115778 (PMC11171683; doi:10.3390/ijms25115778)
Supplement: Supplementary file 1 [file ijms-25-05778-s001.zip › Supplementary Materials/Table S2 Analysis of BBX gene pairs for KaKs in M. sativa spp. Caerulea, M. truncatula, M. sativa.xlsx]

## Sheet: Sheet1
Gene name 1	Gene ID 1	Gene name 2	Gene ID 2	Ka	Ks	Ka/Ks
MaBBX1	MsaG000130	MaBBX11	MsaG017601	0.294175	0.737002	0.39915
MaBBX1	MsaG000130	MaBBX12	MsaG017804	0.46883	2.13528	0.219564
MaBBX2	MsaG000570	MaBBX10	MsaG017134	0.242546	1.25316	0.193548
MaBBX8	MsaG010820	MaBBX13	MsaG020971	0.158976	0.70032	0.227005
MaBBX12	MsaG017804	MaBBX14	MsaG021167	0.340699	0.741997	0.459165
MtBBX1	MTR_1g013450	MtBBX12	MTR_3g105710	0.244012	1.36837	0.178324
MtBBX2	MTR_1g023260	MtBBX13	MTR_3g113070	0.266941	0.877756	0.304118
MtBBX9	MTR_2g099010	MtBBX17	MTR_4g067320	0.160044	0.660075	0.242463
MtBBX13	MTR_3g113070	MtBBX18	MTR_4g071200	0.421773	3.45046	0.122237
MtBBX14	MTR_3g117320	MtBBX18	MTR_4g071200	0.271396	0.804609	0.337302
MsBBX1	MS.gene33091.t1	MsBBX5	MS.gene016116.t1	0.00275926	0.0417096	0.066154
MsBBX1	MS.gene33091.t1	MsBBX8	MS.gene051509.t1	0.00137331	0.00451469	0.304188
MsBBX1	MS.gene33091.t1	MsBBX11	MS.gene058459.t1	0.0041275	0.0321888	0.128228
MsBBX1	MS.gene33091.t1	MsBBX29	MS.gene32719.t1	0.233899	1.25487	0.186393
MsBBX1	MS.gene33091.t1	MsBBX36	MS.gene80166.t1	0.231701	1.28306	0.180584
MsBBX2	MS.gene71763.t1	MsBBX6	MS.gene029484.t1	0.00124198	0.02244	0.0553467
MsBBX2	MS.gene71763.t1	MsBBX9	MS.gene75193.t1	0.00248653	0.0362061	0.0686772
MsBBX2	MS.gene71763.t1	MsBBX12	MS.gene73435.t1	0.00373135	0.0362608	0.102903
MsBBX3	MS.gene76302.t1	MsBBX7	MS.gene065133.t1	0.00175439	0.0400859	0.0437657
MsBBX3	MS.gene76302.t1	MsBBX10	MS.gene71833.t1	0.00391486	0.0324277	0.120726
MsBBX3	MS.gene76302.t1	MsBBX13	MS.gene029402.t1	0.00481108	0.0553459	0.0869275
MsBBX4	MS.gene24218.t1	MsBBX33	MS.gene69436.t1	0.315194	0.74699	0.421952
MsBBX4	MS.gene24218.t1	MsBBX37	MS.gene064725.t1	0.317741	0.682058	0.465856
MsBBX5	MS.gene016116.t1	MsBBX8	MS.gene051509.t1	0.00414461	0.0369021	0.112314
MsBBX5	MS.gene016116.t1	MsBBX11	MS.gene058459.t1	0.00137899	0.00905671	0.152262
MsBBX5	MS.gene016116.t1	MsBBX29	MS.gene32719.t1	0.242818	1.29546	0.187438
MsBBX5	MS.gene016116.t1	MsBBX36	MS.gene80166.t1	0.240588	1.26699	0.189889
MsBBX6	MS.gene029484.t1	MsBBX9	MS.gene75193.t1	0.0037329	0.0133733	0.27913
MsBBX6	MS.gene029484.t1	MsBBX12	MS.gene73435.t1	0.00497927	0.0133932	0.371776
MsBBX7	MS.gene065133.t1	MsBBX13	MS.gene029402.t1	0.0635396	0.123609	0.514038
MsBBX8	MS.gene051509.t1	MsBBX11	MS.gene058459.t1	0.00551093	0.027463	0.200667
MsBBX8	MS.gene051509.t1	MsBBX29	MS.gene32719.t1	0.247158	1.22093	0.202434
MsBBX8	MS.gene051509.t1	MsBBX36	MS.gene80166.t1	0.244926	1.24762	0.196314
MsBBX10	MS.gene71833.t1	MsBBX13	MS.gene029402.t1	0.00360541	0.0179986	0.200316
MsBBX11	MS.gene058459.t1	MsBBX29	MS.gene32719.t1	0.242699	1.30403	0.186115
MsBBX11	MS.gene058459.t1	MsBBX36	MS.gene80166.t1	0.24048	1.33391	0.180282
MsBBX14	MS.gene98727.t1	MsBBX20	MS.gene032179.t1	0.00172985	0.0480989	0.0359645
MsBBX14	MS.gene98727.t1	MsBBX23	MS.gene85274.t1	0.00172985	0.0480989	0.0359645
MsBBX14	MS.gene98727.t1	MsBBX41	MS.gene056387.t1	0.163442	0.732609	0.223096
MsBBX14	MS.gene98727.t1	MsBBX44	MS.gene003876.t1	0.163442	0.750309	0.217833
MsBBX14	MS.gene98727.t1	MsBBX48	MS.gene46880.t1	0.163442	0.732609	0.223096
MsBBX14	MS.gene98727.t1	MsBBX54	MS.gene28334.t1	0.163442	0.715318	0.228489
MsBBX15	MS.gene35760.t1	MsBBX18	MS.gene043331.t1	0.00372787	0.0568319	0.0655947
MsBBX15	MS.gene35760.t1	MsBBX21	MS.gene029018.t1	0.00267499	0.0389066	0.0687542
MsBBX15	MS.gene35760.t1	MsBBX24	MS.gene31566.t1	0.00187676	0.0575132	0.0326318
MsBBX16	MS.gene94484.t1	MsBBX19	MS.gene039332.t1	0.00146466	0.0630016	0.0232481
MsBBX16	MS.gene94484.t1	MsBBX22	MS.gene72452.t1	0.00440584	0.0203661	0.216332
MsBBX17	MS.gene052010.t1	MsBBX20	MS.gene032179.t1	0.00172985	0.0624277	0.0277097
MsBBX17	MS.gene052010.t1	MsBBX23	MS.gene85274.t1	0.00172985	0.0624277	0.0277097
MsBBX17	MS.gene052010.t1	MsBBX41	MS.gene056387.t1	0.163442	0.768437	0.212694
MsBBX17	MS.gene052010.t1	MsBBX44	MS.gene003876.t1	0.163442	0.787014	0.207674
MsBBX17	MS.gene052010.t1	MsBBX48	MS.gene46880.t1	0.163442	0.768437	0.212694
MsBBX17	MS.gene052010.t1	MsBBX54	MS.gene28334.t1	0.163442	0.750309	0.217833
MsBBX18	MS.gene043331.t1	MsBBX21	MS.gene029018.t1	0.00806098	0.0487977	0.165192
MsBBX18	MS.gene043331.t1	MsBBX24	MS.gene31566.t1	0.00186162	0.0138094	0.134809
MsBBX19	MS.gene039332.t1	MsBBX22	MS.gene72452.t1	0.00587231	0.0741999	0.0791417
MsBBX19	MS.gene039332.t1	MsBBX27	MS.gene97830.t1	0.00162911	0.0405113	0.0402137
MsBBX20	MS.gene032179.t1	MsBBX41	MS.gene056387.t1	0.161166	0.667483	0.241453
MsBBX20	MS.gene032179.t1	MsBBX44	MS.gene003876.t1	0.161166	0.667483	0.241453
MsBBX20	MS.gene032179.t1	MsBBX48	MS.gene46880.t1	0.161166	0.667483	0.241453
MsBBX20	MS.gene032179.t1	MsBBX54	MS.gene28334.t1	0.161166	0.651588	0.247343
MsBBX21	MS.gene029018.t1	MsBBX24	MS.gene31566.t1	0.00535956	0.048957	0.109475
MsBBX22	MS.gene72452.t1	MsBBX27	MS.gene97830.t1	0.00490064	0.0707098	0.0693064
MsBBX23	MS.gene85274.t1	MsBBX41	MS.gene056387.t1	0.161166	0.667483	0.241453
MsBBX23	MS.gene85274.t1	MsBBX44	MS.gene003876.t1	0.161166	0.667483	0.241453
MsBBX23	MS.gene85274.t1	MsBBX48	MS.gene46880.t1	0.161166	0.667483	0.241453
MsBBX23	MS.gene85274.t1	MsBBX54	MS.gene28334.t1	0.161166	0.651588	0.247343
MsBBX28	MS.gene70471.t1	MsBBX32	MS.gene25698.t1	0.00314741	0.0638284	0.0493105
MsBBX29	MS.gene32719.t1	MsBBX36	MS.gene80166.t1	0.00151439	0.0144932	0.104489
MsBBX31	MS.gene68784.t1	MsBBX34	MS.gene014247.t1	0.0278915	0.0506543	0.550624
MsBBX31	MS.gene68784.t1	MsBBX38	MS.gene063133.t1	0.00627127	0.00535239	1.17168
MsBBX31	MS.gene68784.t1	MsBBX40	MS.gene003668.t1	0.364465	0.68679	0.530679
MsBBX31	MS.gene68784.t1	MsBBX43	MS.gene062898.t1	0.349218	0.706638	0.494197
MsBBX31	MS.gene68784.t1	MsBBX47	MS.gene50730.t1	0.349218	0.706638	0.494197
MsBBX31	MS.gene68784.t1	MsBBX53	MS.gene23329.t1	0.362213	0.684348	0.529282
MsBBX32	MS.gene25698.t1	MsBBX35	MS.gene044331.t1	0.00314851	0.0293257	0.107364
MsBBX33	MS.gene69436.t1	MsBBX37	MS.gene064725.t1	0.0163916	0.0266251	0.615645
MsBBX34	MS.gene014247.t1	MsBBX38	MS.gene063133.t1	0.0351896	0.057079	0.616507
MsBBX34	MS.gene014247.t1	MsBBX40	MS.gene003668.t1	0.377512	0.777069	0.485815
MsBBX34	MS.gene014247.t1	MsBBX43	MS.gene062898.t1	0.366431	0.784754	0.466937
MsBBX34	MS.gene014247.t1	MsBBX47	MS.gene50730.t1	0.366431	0.784754	0.466937
MsBBX34	MS.gene014247.t1	MsBBX53	MS.gene23329.t1	0.375	0.774142	0.484407
MsBBX38	MS.gene063133.t1	MsBBX40	MS.gene003668.t1	0.357125	0.683973	0.522134
MsBBX38	MS.gene063133.t1	MsBBX43	MS.gene062898.t1	0.342015	0.703837	0.485929
MsBBX38	MS.gene063133.t1	MsBBX47	MS.gene50730.t1	0.342015	0.703837	0.485929
MsBBX38	MS.gene063133.t1	MsBBX53	MS.gene23329.t1	0.354897	0.681533	0.520734
MsBBX39	MS.gene06142.t1	MsBBX52	MS.gene04795.t1	0.00422425	0.00391008	1.08035
MsBBX40	MS.gene003668.t1	MsBBX43	MS.gene062898.t1	0.0132673	0.055353	0.239686
MsBBX40	MS.gene003668.t1	MsBBX47	MS.gene50730.t1	0.0132673	0.055353	0.239686
MsBBX42	MS.gene054564.t1	MsBBX45	MS.gene053162.t1	0.0210848	0.0243676	0.865281
MsBBX42	MS.gene054564.t1	MsBBX49	MS.gene034171.t1	0.0193588	0.0245798	0.787589
MsBBX43	MS.gene062898.t1	MsBBX53	MS.gene23329.t1	0.0132673	0.055353	0.239686
MsBBX45	MS.gene053162.t1	MsBBX49	MS.gene034171.t1	0.00172587	0.0243553	0.0708625
MsBBX46	MS.gene015721.t1	MsBBX52	MS.gene04795.t1	0.00210915	0.00391008	0.539414
MsBBX47	MS.gene50730.t1	MsBBX53	MS.gene23329.t1	0.0132673	0.055353	0.239686
MsBBX55	MS.gene010593.t1	MsBBX59	MS.gene68034.t1	0.0068002	0.0252478	0.269338
MsBBX56	MS.gene43742.t1	MsBBX58	MS.gene44846.t1	0.00526919	0.0108796	0.484318
MsBBX56	MS.gene43742.t1	MsBBX60	MS.gene009935.t1	0.00421128	0.0256592	0.164123
MsBBX56	MS.gene43742.t1	MsBBX62	MS.gene88720.t1	0.00316289	0.0183048	0.172791
MsBBX57	MS.gene64738.t1	MsBBX59	MS.gene68034.t1	0.00226074	0.0252125	0.0896676
MsBBX58	MS.gene44846.t1	MsBBX60	MS.gene009935.t1	0.00315707	0.0219194	0.144031
MsBBX58	MS.gene44846.t1	MsBBX62	MS.gene88720.t1	0.00210767	0.0145946	0.144415
MsBBX59	MS.gene68034.t1	MsBBX61	MS.gene59440.t1	0.00226074	0.0252125	0.0896676
MsBBX60	MS.gene009935.t1	MsBBX62	MS.gene88720.t1	0.00105282	0.029506	0.0356815
MsBBX64	MS.gene033677.t1	MsBBX67	MS.gene54974.t1	0.00106648	0.0112926	0.0944407
MsBBX64	MS.gene033677.t1	MsBBX70	MS.gene024245.t1	0.00213409	0.0112996	0.188864
MsBBX65	MS.gene022048.t1	MsBBX69	MS.gene75965.t1	0.00108705	0.0183103	0.0593684
MsBBX67	MS.gene54974.t1	MsBBX70	MS.gene024245.t1	0.00320456	0.0150854	0.212429
MsBBX68	MS.gene62915.t1	MsBBX69	MS.gene75965.t1	0.00108686	0.0447477	0.0242886
MsBBX69	MS.gene75965.t1	MsBBX72	MS.gene44781.t1	0.00109022	0.0220537	0.0494347
MsBBX73	MS.gene035678.t1	MsBBX76	MS.gene012430.t1	0.00136302	0.0134132	0.101618
MsBBX75	MS.gene018362.t1	MsBBX76	MS.gene012430.t1	0.00127389	0.0124312	0.102475
MsBBX77	MS.gene006986.t1	MsBBX66	MS.gene23011.t1	0.00352527	0.0231679	0.152162
MsBBX79	MS.gene68190.t1	MsBBX31	MS.gene68784.t1	0.00778091	0.0342721	0.227033
MsBBX79	MS.gene68190.t1	MsBBX34	MS.gene014247.t1	0.0728355	0.15488	0.47027
MsBBX79	MS.gene68190.t1	MsBBX38	MS.gene063133.t1	0.019577	0.0451003	0.434076
