# Supplementary material for: Genome-Wide Analysis of BBX Gene Family in Three Medicago Species Provides Insights into Expression Patterns under Hormonal and Salt Stresses
Source: Int J Mol Sci. 2024 May 26;25(11):5778. doi: 10.3390/ijms25115778 (PMC11171683; doi:10.3390/ijms25115778)
Supplement: Supplementary file 1 [file ijms-25-05778-s001.zip › Supplementary Materials/Table S3 Duplication event of BBXs genes in M. sativa spp. Caerulea, M. truncatula and M. sativa.xlsx]

## Sheet: Sheet1
Gene name	Gene ID	Duplication type
MsBBX1	MS.gene33091.t1	WGD or Segmental
MsBBX2	MS.gene71763.t1	WGD or Segmental
MsBBX3	MS.gene76302.t1	WGD or Segmental
MsBBX4	MS.gene24218.t1	WGD or Segmental
MsBBX5	MS.gene016116.t1	WGD or Segmental
MsBBX6	MS.gene029484.t1	WGD or Segmental
MsBBX7	MS.gene065133.t1	WGD or Segmental
MsBBX8	MS.gene051509.t1	WGD or Segmental
MsBBX9	MS.gene75193.t1	WGD or Segmental
MsBBX10	MS.gene71833.t1	WGD or Segmental
MsBBX11	MS.gene058459.t1	WGD or Segmental
MsBBX12	MS.gene73435.t1	WGD or Segmental
MsBBX13	MS.gene029402.t1	WGD or Segmental
MsBBX14	MS.gene98727.t1	WGD or Segmental
MsBBX15	MS.gene35760.t1	WGD or Segmental
MsBBX16	MS.gene94484.t1	WGD or Segmental
MsBBX17	MS.gene052010.t1	WGD or Segmental
MsBBX18	MS.gene043331.t1	WGD or Segmental
MsBBX19	MS.gene039332.t1	WGD or Segmental
MsBBX20	MS.gene032179.t1	WGD or Segmental
MsBBX21	MS.gene029018.t1	WGD or Segmental
MsBBX22	MS.gene72452.t1	WGD or Segmental
MsBBX23	MS.gene85274.t1	WGD or Segmental
MsBBX24	MS.gene31566.t1	WGD or Segmental
MsBBX25	MS.gene029041.t1	Proximal
MsBBX26	MS.gene054008.t1	Proximal
MsBBX27	MS.gene97830.t1	WGD or Segmental
MsBBX28	MS.gene70471.t1	WGD or Segmental
MsBBX29	MS.gene32719.t1	WGD or Segmental
MsBBX30	MS.gene014928.t1	Proximal
MsBBX31	MS.gene68784.t1	WGD or Segmental
MsBBX32	MS.gene25698.t1	WGD or Segmental
MsBBX33	MS.gene69436.t1	WGD or Segmental
MsBBX34	MS.gene014247.t1	WGD or Segmental
MsBBX35	MS.gene044331.t1	WGD or Segmental
MsBBX36	MS.gene80166.t1	WGD or Segmental
MsBBX37	MS.gene064725.t1	WGD or Segmental
MsBBX38	MS.gene063133.t1	WGD or Segmental
MsBBX39	MS.gene06142.t1	WGD or Segmental
MsBBX40	MS.gene003668.t1	WGD or Segmental
MsBBX41	MS.gene056387.t1	WGD or Segmental
MsBBX42	MS.gene054564.t1	WGD or Segmental
MsBBX43	MS.gene062898.t1	WGD or Segmental
MsBBX44	MS.gene003876.t1	WGD or Segmental
MsBBX45	MS.gene053162.t1	WGD or Segmental
MsBBX46	MS.gene015721.t1	WGD or Segmental
MsBBX47	MS.gene50730.t1	WGD or Segmental
MsBBX48	MS.gene46880.t1	WGD or Segmental
MsBBX49	MS.gene034171.t1	WGD or Segmental
MsBBX50	MS.gene38308.t1	Tandem
MsBBX51	MS.gene034172.t1	Tandem
MsBBX52	MS.gene04795.t1	WGD or Segmental
MsBBX53	MS.gene23329.t1	WGD or Segmental
MsBBX54	MS.gene28334.t1	WGD or Segmental
MsBBX55	MS.gene010593.t1	WGD or Segmental
MsBBX56	MS.gene43742.t1	WGD or Segmental
MsBBX57	MS.gene64738.t1	WGD or Segmental
MsBBX58	MS.gene44846.t1	WGD or Segmental
MsBBX59	MS.gene68034.t1	WGD or Segmental
MsBBX60	MS.gene009935.t1	WGD or Segmental
MsBBX61	MS.gene59440.t1	WGD or Segmental
MsBBX62	MS.gene88720.t1	WGD or Segmental
MsBBX63	MS.gene20568.t1	Dispersed
MsBBX64	MS.gene033677.t1	WGD or Segmental
MsBBX65	MS.gene022048.t1	WGD or Segmental
MsBBX66	MS.gene23011.t1	WGD or Segmental
MsBBX67	MS.gene54974.t1	WGD or Segmental
MsBBX68	MS.gene62915.t1	WGD or Segmental
MsBBX69	MS.gene75965.t1	WGD or Segmental
MsBBX70	MS.gene024245.t1	WGD or Segmental
MsBBX71	MS.gene72598.t1	Tandem
MsBBX72	MS.gene44781.t1	WGD or Segmental
MsBBX73	MS.gene035678.t1	WGD or Segmental
MsBBX74	MS.gene57909.t1	Proximal
MsBBX75	MS.gene018362.t1	WGD or Segmental
MsBBX76	MS.gene012430.t1	WGD or Segmental
MsBBX77	MS.gene006986.t1	WGD or Segmental
MsBBX78	MS.gene35787.t1	Dispersed
MsBBX79	MS.gene68190.t1	WGD or Segmental
MaBBX1	MsaG000130	WGD or Segmental
MaBBX2	MsaG000570	WGD or Segmental
MaBBX3	MsaG005499	Dispersed
MaBBX4	MsaG005566	Dispersed
MaBBX5	MsaG009552	Dispersed
MaBBX6	MsaG010308	Dispersed
MaBBX7	MsaG010331	Dispersed
MaBBX8	MsaG010820	WGD or Segmental
MaBBX9	MsaG015619	Dispersed
MaBBX10	MsaG017134	WGD or Segmental
MaBBX11	MsaG017601	WGD or Segmental
MaBBX12	MsaG017804	WGD or Segmental
MaBBX13	MsaG020971	WGD or Segmental
MaBBX14	MsaG021167	WGD or Segmental
MaBBX15	MsaG024532	Dispersed
MaBBX16	MsaG025726	Dispersed
MaBBX17	MsaG028045	Dispersed
MaBBX18	MsaG035799	Dispersed
MaBBX19	MsaG038890	Dispersed
MaBBX20	MsaG040302	Dispersed
MaBBX21	MsaG046220	Dispersed
MtBBX1	MTR_1g013450	WGD or Segmental
MtBBX2	MTR_1g023260	WGD or Segmental
MtBBX3	MTR_1g109350	Dispersed
MtBBX4	MTR_1g110870	Dispersed
MtBBX5	MTR_2g011450	Dispersed
MtBBX6	MTR_2g073370	Dispersed
MtBBX7	MTR_2g088900	Dispersed
MtBBX8	MTR_2g089310	Dispersed
MtBBX9	MTR_2g099010	WGD or Segmental
MtBBX10	MTR_3g034680	Dispersed
MtBBX11	MTR_3g082630	Dispersed
MtBBX12	MTR_3g105710	WGD or Segmental
MtBBX13	MTR_3g113070	WGD or Segmental
MtBBX14	MTR_3g117320	WGD or Segmental
MtBBX15	MTR_4g008050	Singleton
MtBBX16	MTR_4g046640	Dispersed
MtBBX17	MTR_4g067320	WGD or Segmental
MtBBX18	MTR_4g071200	WGD or Segmental
MtBBX19	MTR_4g128930	Dispersed
MtBBX20	MTR_5g021580	Dispersed
MtBBX21	MTR_5g069480	Dispersed
MtBBX22	MTR_7g018170	Dispersed
MtBBX23	MTR_7g083540	Dispersed
MtBBX24	MTR_7g108150	Dispersed
MtBBX25	MTR_8g104190	Dispersed
