# Supplementary material for: Genome-Wide Analysis of BBX Gene Family in Three Medicago Species Provides Insights into Expression Patterns under Hormonal and Salt Stresses
Source: Int J Mol Sci. 2024 May 26;25(11):5778. doi: 10.3390/ijms25115778 (PMC11171683; doi:10.3390/ijms25115778)
Supplement: Supplementary file 1 [file ijms-25-05778-s001.zip › Supplementary Materials/Table S4 Primer list.xlsx]

## Sheet: Sheet1
Primer	Forward primer (5’-3’)	Reverse primer (5’-3’)
qMsBBX2	ATCTGGCTTATGTTCAGTGCT	CTCCTTAAATTCAAATCCCC
qMsBBX13	CAGCGTCGTACAAGTCCATT	CGCTGGTTCACTGCTCG
qMsBBX15	GTCACGCATGTCAATCTCCC	TCGGAATCGTAATCGGTGTC
qMsBBX17	TGAGAAAGCTCCTGCAACAAT	TGAATCCTCTGATGTTTGCTTG
qMsBBX18	GAAGAAAACTCCACGCCAAC	CTCATCGGAATCGTAATCGG
qMsBBX19	TGTGCTGGGAATGTGATGAG	CTGCAGAGTAAAGCGCGATC
qMsBBX24	GCCAACGCTAACTCCAAC	CTCATCGGAATCGGTGTC
qMsBBX27	GTCGGCCTAGAAGCTACTGATC	CTTCCGTAGGCAACATTTCAT
qMsBBX32	CTACTCAGGTTGCCCTTCGT	CGACCCAAGCACTCCTATTC
qMsBBX35	TTTGGTATGGCCCTCAC	GCAGCATTAGCATCTTGAC
qMsBBX42	TGCGAGTCTTGCGTTACA	CCGCCACCGATTCAAC
qMsBBX44	GTTGAAGACCGAGCACTGTT	CACGGATACCAGTAGCAAGG
qMsBBX66	AGCAAGTCAAGAAAGGGATT	TCTAGTCCTGCTCTCCGC
qMsBBX76	TCAGAAGGTTGCTTTGACAT	GTCAAGTGAAGATGACGAAAC
qMsBBX77	GCTCCTTCATTTGTTAGTCTTG	AGCCTTACGATTCTTGGG
EF-1α	GCACGCTCTTCTTGCATTTACT	GGGCTTGTCTGTGGGTCTCTT
pCAMBIA1300-MsBBX2	atttggagaggacagggtaccATGGAGAAAATTTGTGAATTCTGCA	ggtactagtgtcgactctagaGACCTCCATTGTACTTGGATTGT
pCAMBIA1300-MsBBX17	atttggagaggacagggtaccATGAAAATTCAGTGTGATGTGTGTGA	ggtactagtgtcgactctagaTCCAAGATCAGGCACGG
pCAMBIA1300-MsBBX32	atttggagaggacagggtaccATGGGTTACATATGTGATTTTTGTGG	ggtactagtgtcgactctagaGTAGCTTCTGGTTTGGCTCA
